# Supplementary material for: Nanophotosensitizers Composed of Phenyl Boronic Acid Pinacol Ester-Conjugated Chitosan Oligosaccharide via Thioketal Linker for Reactive Oxygen Species-Sensitive Delivery of Chlorin e6 against Oral Cancer Cells
Source: Materials (Basel). 2022 Oct 11;15(20):7057. doi: 10.3390/ma15207057 (PMC9604738; doi:10.3390/ma15207057)
Supplement: Supplementary file 1 [file materials-15-07057-s001.zip]

Archive with 1 entries (1 files):
- materials-1874396-supplementary.pdf
